# Supplementary material for: Identification of Terpene Compositions in the Leaves and Inflorescences of Hybrid Cannabis Species Using Headspace-Gas Chromatography/Mass Spectrometry
Source: Molecules. 2023 Dec 14;28(24):8082. doi: 10.3390/molecules28248082 (PMC10745826; doi:10.3390/molecules28248082)
Supplement: Supplementary file 1 [file molecules-28-08082-s001.zip]

Archive with 1 entries (1 files):
- molecules-2705124-supplementary.pdf
